# Supplementary material for: Biological larviciding against malaria vector mosquitoes with Bacillus thuringiensis israelensis (Bti) – Long term observations and assessment of repeatability during an additional intervention year of a large-scale field trial in rural Burkina Faso
Source: Glob Health Action. 2020 Oct 8;13(1):1829828. doi: 10.1080/16549716.2020.1829828 (PMC7580761; doi:10.1080/16549716.2020.1829828)
Supplement: Supplemental Material [file ZGHA_A_1829828_SM8608.odt]

Table S1: Poisson regression estimating the number of female Anopheles mosquito counts per trap per night with random effect for village level


Estimate
95% CI
p-value
Treatment choice


<0.001
control (reference)
0
-

guided trm.
0.058
-0.288 – 0.405

full trm.
0.273
0.031 – 0.516

Year


<0.001
2013 (reference)
0
-

2014
0.566
0.340 – 0.792

2015
0.512
0.258 – 0.766

Treatment × Year


reference
0
-
<0.001
guided trm. 2014
-1.220
-1.679 – -0.762

guided trm. 2015
-1.008
-1.367 – -0.649

full trm. 2014
-1.580
-1.890 – -1.270

full trm. 2015
-1.487
-1.822 – -1.153

Batch


<0.001
batch 1
0
-

batch 2
-0.348
-0.487 – -0.209

batch 3
-0.854
-1.000 – -0.708

batch 4
-1.050
-1.201 – -0.899

Constant
1.823
1.606 – 2.040
<0.001
